# Supplementary material for: Effect of Different Pre-Growth Temperatures on the Survival Kinetics of Salmonella enterica and Listeria monocytogenes in Fresh-Cut Salad during Refrigerated Storage
Source: Foods. 2023 Nov 28;12(23):4287. doi: 10.3390/foods12234287 (PMC10706413; doi:10.3390/foods12234287)
Supplement: Supplementary file 1 [file foods-12-04287-s001.zip]

Archive with 1 entries (1 files):
- foods-2649835-supplementary.pdf
